# Supplementary material for: Rsp5-mediated ubiquitination of a functional analog of the Rim8 arrestin facilitates Rim pathway activation in Cryptococcus neoformans
Source: mBio. 2025 Jul 22;16(8):e00732-25. doi: 10.1128/mbio.00732-25 (PMC12345238; doi:10.1128/mbio.00732-25)
Supplement: Supplemental Tables — Tables S1 to S6. [file mbio.00732-25-s0005.xlsx]

## Sheet: Supplemental Table 1
Supplemental table 1. Ubiquitinated peptides more abundant in WT cells compared to rsp5Δ mutant cells at pH 4
Gene ID	Gene Name	Product Description	log2FC
CNAG_00130	RCK2	CAMK/CAMK1/CAMK1-RCK protein kinase	-2.76167
CNAG_00293	RAS1	Ras-like protein	-2.22766
CNAG_00354	N/A	vacuolar protein 8	-3.01951
CNAG_00483	ACT1	actin	-3.20928
CNAG_00485	N/A	hypothetical protein	-4.15935
CNAG_00485	N/A	hypothetical protein	-4.17844
CNAG_00698	N/A	hypothetical protein	-6.86712
CNAG_00848	N/A	hypothetical protein, hypothetical protein, variant 2, hypothetical protein, variant 1	-1.53082
CNAG_00977	N/A	VHS domain-containing protein	-2.69425
CNAG_00995	N/A	hypothetical protein, hypothetical protein, variant	-3.706
CNAG_01031	N/A	hypothetical protein	-2.38641
CNAG_01151	UBC5	ubiquitin-conjugating enzyme E2 D/E	-1.90544
CNAG_01248	N/A	vacuole morphology and inheritance protein 14	-4.22944
CNAG_01446	HSP12	heat shock protein, 12Kda	-1.5928
CNAG_01446	HSP12	heat shock protein, 12Kda	-1.52959
CNAG_01446	HSP12	heat shock protein, 12Kda	-1.57917
CNAG_01446	HSP12	heat shock protein, 12Kda	-1.46982
CNAG_01530	MGA2	suppressor protein SPT23	-2.99782
CNAG_01558	N/A	chlorophyll synthesis pathway protein BchC	-2.06528
CNAG_01558	N/A	chlorophyll synthesis pathway protein BchC	-2.23211
CNAG_01577	N/A	glutamate dehydrogenase (NADP)	-3.13015
CNAG_01577	N/A	glutamate dehydrogenase (NADP)	-3.34581
CNAG_01577	N/A	glutamate dehydrogenase (NADP)	-2.90904
CNAG_01577	N/A	glutamate dehydrogenase (NADP)	-3.43236
CNAG_01577	N/A	glutamate dehydrogenase (NADP)	-3.42562
CNAG_01577	N/A	glutamate dehydrogenase (NADP)	-4.01335
CNAG_01577	N/A	glutamate dehydrogenase (NADP)	-5.07916
CNAG_01577	N/A	glutamate dehydrogenase (NADP)	-5.00936
CNAG_01939	N/A	hypothetical protein	-3.15805
CNAG_02143	N/A	hypothetical protein, variant, hypothetical protein	-4.37614
CNAG_02213	N/A	epsin	-2.26238
CNAG_02213	N/A	epsin	-4.21453
CNAG_02237	SLA2	actin cortical patch component	-2.87139
CNAG_02341	N/A	cyclin binding protein	-4.31023
CNAG_02341	N/A	cyclin binding protein	-2.47531
CNAG_02500	N/A	calnexin	-2.15944
CNAG_02800	N/A	hypothetical protein	-1.09543
CNAG_02816	N/A	nuclear pore complex protein Nup93	-1.46243
CNAG_03143	N/A	hypothetical protein	-2.18146
CNAG_03143	N/A	hypothetical protein	-1.25423
CNAG_03155	N/A	ENTH domain-containing protein	-2.86136
CNAG_03565	N/A	plasma-membrane proton-efflux P-type ATPase	-3.94045
CNAG_03682	FRR1	FK506-binding protein 1	-2.07511
CNAG_04068	N/A	large subunit ribosomal protein L28e	-1.16538
CNAG_04137	N/A	hypothetical protein	-6.08545
CNAG_04304	N/A	T-complex protein 1 subunit zeta	-1.62351
CNAG_04439	N/A	V-type proton ATPase subunit B	-1.25657
CNAG_04707	N/A	hypothetical protein	-1.55248
CNAG_05167	N/A	hypothetical protein	-1.55614
CNAG_05235	N/A	protein BMH2	-1.5901
CNAG_05256	CAT2	catalase 2	-1.73864
CNAG_05355	RSP5	E3 ubiquitin-protein ligase NEDD4	-2.55917
CNAG_05365	N/A	Ribose-phosphate pyrophosphokinase	-1.26869
CNAG_05447	N/A	elongin-A	-1.13034
CNAG_05520	N/A	hypothetical protein	-1.3398
CNAG_05650	UBP5	ubiquitin carboxyl-terminal hydrolase 7, ubiquitin carboxyl-terminal hydrolase 7, variant	-1.93107
CNAG_05650	UBP5	ubiquitin carboxyl-terminal hydrolase 7, ubiquitin carboxyl-terminal hydrolase 7, variant	-1.79427
CNAG_05734	SLA2	cell wall organization and biogenesis-related protein, putative	-3.27885
CNAG_05734	SLA2	cell wall organization and biogenesis-related protein, putative	-3.98286
CNAG_06192	N/A	hypothetical protein	-1.10955
CNAG_06220	N/A	allergen	-1.76765
CNAG_06220	N/A	allergen	-2.46856
CNAG_06450	N/A	hypothetical protein, variant, hypothetical protein	-1.31504
CNAG_06450	N/A	hypothetical protein, variant, hypothetical protein	-1.50754
CNAG_06450	N/A	hypothetical protein, variant, hypothetical protein	-2.96496
CNAG_06450	N/A	hypothetical protein, variant, hypothetical protein	-1.46777
CNAG_06576	CAR1	cAMP-regulated gene 1	-1.43558
CNAG_06576	CAR1	cAMP-regulated gene 1	-1.9068
CNAG_06576	CAR1	cAMP-regulated gene 1	-1.73142
CNAG_06578	N/A	hypothetical protein	-3.43643
CNAG_06578	N/A	hypothetical protein	-3.05054
CNAG_07902	N/A	AAT family amino acid transporter	-1.29803

## Sheet: Supplemental Table 2
Supplemental table 2. Ubiquitinated peptides more abundant in WT cells compared to rsp5Δ mutant cells at pH 8.15
Gene ID	Gene Name	Product Description	log2FC
CNAG_00130	RCK2	CAMK/CAMK1/CAMK1-RCK protein kinase	-3.43014
CNAG_00134	N/A	hypothetical protein	-1.35092
CNAG_00139	N/A	hypothetical protein	-1.60979
CNAG_00139	N/A	hypothetical protein	-2.03269
CNAG_00182	VPS29	retrograde transporter, retrograde transporter, variant	-1.48032
CNAG_00334	N/A	hsp75-like protein	-2.33188
CNAG_00354	N/A	vacuolar protein 8	-3.11813
CNAG_00354	N/A	vacuolar protein 8	-3.06385
CNAG_00418	N/A	S-adenosylmethionine synthase	-4.59278
CNAG_00418	N/A	S-adenosylmethionine synthase	-4.36188
CNAG_00441	IMD1	inosine-5'-monophosphate dehydrogenase	-2.49201
CNAG_00483	ACT1	actin	-1.63692
CNAG_00485	N/A	hypothetical protein	-5.05704
CNAG_00485	N/A	hypothetical protein	-3.53501
CNAG_00531	ENA1	potassium/sodium efflux P-type ATPase, fungal- type	-2.04794
CNAG_00531	ENA1	potassium/sodium efflux P-type ATPase, fungal- type	-2.15299
CNAG_00531	ENA1	potassium/sodium efflux P-type ATPase, fungal- type	-1.49847
CNAG_00531	ENA1	potassium/sodium efflux P-type ATPase, fungal- type	-1.83026
CNAG_00531	ENA1	potassium/sodium efflux P-type ATPase, fungal- type	-2.12997
CNAG_00640	N/A	small subunit ribosomal protein S4-A	-1.05419
CNAG_00663	N/A	hypothetical protein	-2.62071
CNAG_00698	N/A	hypothetical protein	-4.82681
CNAG_00703	N/A	large subunit ribosomal protein L31e	-3.31282
CNAG_00772	RAD23	UV excision repair protein Rad23	-3.45269
CNAG_00897	SKN1	putative glucosidase	-3.10569
CNAG_00977	N/A	VHS domain-containing protein	-3.34553
CNAG_00992	N/A	homocitrate synthase, mitochondrial	-1.95914
CNAG_00995	N/A	hypothetical protein, hypothetical protein, variant	-4.95503
CNAG_00995	N/A	hypothetical protein, hypothetical protein, variant	-2.17875
CNAG_01035	N/A	20S proteasome subunit alpha 4	-1.73741
CNAG_01055	N/A	phospholipid transporter, variant, phospholipid transporter	-2.04284
CNAG_01102	N/A	oxidoreductase	-1.45683
CNAG_01117	EF3	elongation factor 3	-5.37394
CNAG_01119	N/A	POT family proton-dependent oligopeptide transporter	-1.05372
CNAG_01248	N/A	vacuole morphology and inheritance protein 14	-1.28568
CNAG_01464	FHB1	Flavohemoglobin	-2.30692
CNAG_01530	MGA2	suppressor protein SPT23	-2.87306
CNAG_01558	N/A	chlorophyll synthesis pathway protein BchC	-3.08642
CNAG_01558	N/A	chlorophyll synthesis pathway protein BchC	-3.83121
CNAG_01577	N/A	glutamate dehydrogenase (NADP)	-3.50541
CNAG_01577	N/A	glutamate dehydrogenase (NADP)	-2.92934
CNAG_01577	N/A	glutamate dehydrogenase (NADP)	-4.44248
CNAG_01577	N/A	glutamate dehydrogenase (NADP)	-1.34443
CNAG_01577	N/A	glutamate dehydrogenase (NADP)	-2.6674
CNAG_01737	ERG25	C-4 methyl sterol oxidase, putative	-1.83643
CNAG_01750	N/A	hsp72-like protein	-2.29326
CNAG_01820	PYK1	Pyruvate kinase, pyruvate kinase, variant	-2.09915
CNAG_01884	N/A	large subunit ribosomal protein L3	-2.42812
CNAG_01920	UBI4	Polyubiquitin	-1.62904
CNAG_01939	N/A	hypothetical protein	-4.00471
CNAG_01984	TAL1	transaldolase	-4.39378
CNAG_01990	N/A	small subunit ribosomal protein S5	-3.30397
CNAG_02143	N/A	hypothetical protein, variant, hypothetical protein	-4.7257
CNAG_02182	GRE2	D-lactaldehyde dehydrogenase	-4.67144
CNAG_02213	N/A	epsin	-2.9504
CNAG_02237	SLA2	actin cortical patch component	-2.60707
CNAG_02341	N/A	cyclin binding protein	-3.36591
CNAG_02341	N/A	cyclin binding protein	-5.68125
CNAG_02500	N/A	calnexin	-2.46203
CNAG_02801	TRX1	thioredoxin, variant, thioredoxin	-1.38859
CNAG_02816	N/A	nuclear pore complex protein Nup93	-2.8285
CNAG_02991	N/A	Cofilin	-1.71873
CNAG_02991	N/A	Cofilin	-1.68145
CNAG_03120	AGS1	alpha-1,3-glucan synthase, alpha-1,3-glucan synthase, variant	-3.25267
CNAG_03120	AGS1	alpha-1,3-glucan synthase, alpha-1,3-glucan synthase, variant	-2.93641
CNAG_03143	N/A	hypothetical protein	-2.05768
CNAG_03143	N/A	hypothetical protein	-1.73689
CNAG_03153	SEC14-1	SEC14 cytosolic factor	-1.02781
CNAG_03155	N/A	ENTH domain-containing protein	-4.16432
CNAG_03155	N/A	ENTH domain-containing protein	-1.8862
CNAG_03333	N/A	cytoplasmic protein	-6.09289
CNAG_03565	N/A	plasma-membrane proton-efflux P-type ATPase	-3.01467
CNAG_03565	N/A	plasma-membrane proton-efflux P-type ATPase	-2.01182
CNAG_03759	N/A	conidiation-specific protein 6	-3.10403
CNAG_03771	N/A	DNA binding protein Ncp1, DNA binding protein Ncp1, variant	-3.49078
CNAG_03771	N/A	DNA binding protein Ncp1, DNA binding protein Ncp1, variant	-2.66716
CNAG_03865	N/A	cytoplasmic protein	-2.09815
CNAG_04021	N/A	large subunit ribosomal protein L24	-1.34274
CNAG_04074	N/A	coatomer beta' subunit	-2.02617
CNAG_04137	N/A	hypothetical protein	-6.32605
CNAG_04215	MET3	sulfate adenylyltransferase	-1.54274
CNAG_04253	N/A	Transmembrane protein	-2.46104
CNAG_04256	LPI6	hypothetical protein	-1.64118
CNAG_04304	N/A	T-complex protein 1 subunit zeta	-2.24304
CNAG_04439	N/A	V-type proton ATPase subunit B	-2.09206
CNAG_04448	N/A	large subunit ribosomal protein L19e	-3.08251
CNAG_04632	N/A	uracil permease	-2.69487
CNAG_04687	N/A	stearoyl-CoA desaturase (delta-9 desaturase)	-2.66669
CNAG_04883	N/A	small subunit ribosomal protein S18	-3.96434
CNAG_05050	GCS2	ADP-ribosylation factor GTPase-activating protein 1	-2.17905
CNAG_05070	N/A	sulfite reductase (NADPH) hemoprotein, beta- component	-2.0684
CNAG_05167	N/A	hypothetical protein	-1.13443
CNAG_05235	N/A	protein BMH2	-3.73201
CNAG_05277	N/A	vesicle-associated membrane protein 4, vesicle-associated membrane protein 4, variant	-4.33408
CNAG_05465	GIB2	G protein beta subunit Gib2	-4.97516
CNAG_05465	GIB2	G protein beta subunit Gib2	-1.96965
CNAG_05520	N/A	hypothetical protein	-2.22155
CNAG_05556	N/A	hypothetical protein	-2.85303
CNAG_05556	N/A	hypothetical protein	-2.89812
CNAG_05650	UBP5	ubiquitin carboxyl-terminal hydrolase 7, ubiquitin carboxyl-terminal hydrolase 7, variant	-4.88757
CNAG_05650	UBP5	ubiquitin carboxyl-terminal hydrolase 7, ubiquitin carboxyl-terminal hydrolase 7, variant	-2.21209
CNAG_05734	SLA2	cell wall organization and biogenesis-related protein, putative	-4.08154
CNAG_05734	SLA2	cell wall organization and biogenesis-related protein, putative	-3.75438
CNAG_05939	N/A	hypothetical protein, hypothetical protein, variant	-1.24845
CNAG_06150	N/A	hsp90-like protein	-4.32267
CNAG_06150	N/A	hsp90-like protein	-2.58152
CNAG_06153	N/A	26S protease regulatory subunit 6A-B	-2.67445
CNAG_06192	N/A	hypothetical protein	-1.37906
CNAG_06208	N/A	heat shock 70kDa protein 4	-4.24474
CNAG_06220	N/A	allergen	-2.50982
CNAG_06400	PMA1	plasma-membrane proton-efflux P-type ATPase	-3.24702
CNAG_06450	N/A	hypothetical protein, variant, hypothetical protein	-3.24855
CNAG_06450	N/A	hypothetical protein, variant, hypothetical protein	-2.93095
CNAG_06508	FKS1	1,3-beta-glucan synthase component FKS1	-3.99085
CNAG_06533	N/A	ATP-dependent permease	-1.81635
CNAG_06576	CAR1	cAMP-regulated gene 1	-4.1591
CNAG_06746	H2B	Histone H2B	-1.12536
CNAG_06840	N/A	elongation factor 2, elongation factor 2, variant	-2.33979
CNAG_06897	N/A	hypothetical protein	-1.71264
CNAG_06923	XFP2	xylulose 5-phosphate/fructose 6-phosphate phosphoketolase	-3.37492
CNAG_07334	FRE4	ferric-chelate reductase	-2.57979
CNAG_07550	N/A	hypothetical protein	-4.41241
CNAG_07902	N/A	AAT family amino acid transporter	-3.25454
CNAG_07902	N/A	AAT family amino acid transporter	-2.72737

## Sheet: Supplemental Table 3
Supplemental table 3. Ubiquitinated peptides more abundant in WT cells at pH 4 compared pH 8.15
Gene ID	Gene Name	Product Description	log2FC
CNAG_01119	N/A	POT family proton-dependent oligopeptide transporter	-2.23133
CNAG_01464	FHB1	Flavohemoglobin	-1.55852
CNAG_01704	IRK6	serine/threonine protein kinase	-2.89748
CNAG_02219	N/A	hypothetical protein	-1.25664
CNAG_02800	N/A	hypothetical protein	-1.74773
CNAG_03139	CHO2	Phosphatidylethanolamine N-methyltransferase	-2.68391
CNAG_03283	N/A	large subunit ribosomal protein L24e	-1.16548
CNAG_03747	N/A	large subunit ribosomal protein L27Ae	-2.63923
CNAG_04640	ACL1	ATP-citrate synthase subunit 1	-1.10029
CNAG_05068	N/A	GTP-binding protein ypt1	-1.41123
CNAG_05216	RAD53	CAMK protein kinase	-2.8685
CNAG_05256	CAT2	catalase 2	-1.7538
CNAG_05447	N/A	elongin-A	-2.23625
CNAG_05874	N/A	hypothetical protein	-3.00628
CNAG_06125	TEF1	elongation factor 1-alpha	-3.73008
CNAG_06125	TEF1	elongation factor 1-alpha	-1.48627
CNAG_06400	PMA1	plasma-membrane proton-efflux P-type ATPase	-1.63657
CNAG_06400	PMA1	plasma-membrane proton-efflux P-type ATPase	-1.03625

## Sheet: Supplemental Table 4
Supplemental table 4. Ubiquitinated peptides more abundant in WT cells at pH 8.15 compared pH 4
Gene ID	Gene Name	Product Description	log2FC
CNAG_00531	ENA1	potassium/sodium efflux P-type ATPase, fungal- type	-2.05604
CNAG_00531	ENA1	potassium/sodium efflux P-type ATPase, fungal- type	-1.99443
CNAG_00531	ENA1	potassium/sodium efflux P-type ATPase, fungal- type	-2.57248
CNAG_00531	ENA1	potassium/sodium efflux P-type ATPase, fungal- type	-2.79795
CNAG_00531	ENA1	potassium/sodium efflux P-type ATPase, fungal- type	-1.54714
CNAG_00531	ENA1	potassium/sodium efflux P-type ATPase, fungal- type	-1.88049
CNAG_00703	N/A	large subunit ribosomal protein L31e	-3.5833
CNAG_00772	RAD23	UV excision repair protein Rad23	-3.95426
CNAG_00897	SKN1	putative glucosidase	-2.74546
CNAG_01300	N/A	small subunit ribosomal protein S21e	-2.22612
CNAG_01744	HAD1	phosphatase	-4.20337
CNAG_01884	N/A	large subunit ribosomal protein L3	-2.54611
CNAG_01984	TAL1	transaldolase	-1.72938
CNAG_01990	N/A	small subunit ribosomal protein S5	-1.37831
CNAG_02197	N/A	hypothetical protein	-2.88274
CNAG_02843	N/A	hypothetical protein	-1.28018
CNAG_03143	N/A	hypothetical protein	-1.76563
CNAG_03155	N/A	ENTH domain-containing protein	-1.51134
CNAG_03168	N/A	sulfite reductase (NADPH) flavoprotein alpha- component	-1.28579
CNAG_03283	N/A	large subunit ribosomal protein L24e	-1.19388
CNAG_03664	NIC1	high-affinity nickel-transporter	-1.44625
CNAG_04066	N/A	endoribonuclease L-PSP	-1.48946
CNAG_04632	N/A	uracil permease	-2.96503
CNAG_04687	N/A	stearoyl-CoA desaturase (delta-9 desaturase)	-1.9211
CNAG_05235	N/A	protein BMH2	-1.67817
CNAG_05465	GIB2	G protein beta subunit Gib2	-2.35443
CNAG_05650	UBP5	ubiquitin carboxyl-terminal hydrolase 7, ubiquitin carboxyl-terminal hydrolase 7, variant	-1.41184
CNAG_06923	XFP2	xylulose 5-phosphate/fructose 6-phosphate phosphoketolase	-3.66966
CNAG_07745	MPD1	alcohol dehydrogenase, propanol-preferring	-1.56152
CNAG_07902	N/A	AAT family amino acid transporter	-1.84824

## Sheet: Supplemental Table 5
Supplemental table 5. Strains used in this study
Strain	Genotype	Reference
H99	MATα	Perfect et al., 1980
KN99a	MATa	Nielsen et al., 2003a
TOC35	MATα rim101Δ::NAT	O'Meara et al., 2010
KS182	MATα rim101Δ + RIM101	Ost et al., 2017
MDP01	MATα rsp5Δ::NAT	du Plooy et al., 2024
MDP11	MATa rsp5Δ::NAT	du Plooy et al., 2024
MDP26	MATα rsp5Δ + RSP5	du Plooy et al., 2024
KS208	MATa rim101Δ::NAT + eGFP-RIM101	Ost et al., 2015
MDP81	rsp5Δ::NAT + eGFP-RIM101	This study
KS161	MATα H99 + GAL7prom-GFP-RIM101truncated	Ost et al., 2015
MDP47	rsp5Δ::NAT + GAL7prom-GFP-RIM101truncated	This study
HEB5	MATα sre1Δ::NEO	Brown et al., 2018
MDP80	MATα rra2Δ::NAT	Chun & Madhani, 2010
MDP87	MATa rra2Δ::NAT	This study
KS125	MATα vps23Δ	Ost et al., 2015
MDP92	MATα rra2Δ::NAT + TEF1prom-RRA2-GFP	This study
MDP82	rra2Δ::NAT + eGFP-RIM101	This study
S653	MATα cap59Δ::HYG	Nielsen et al., 2003b
MDP90	MATα rra2Δ + RRA2	This study
MDP113	MATα rra2Δ + TEF1prom-RRA2-K539R-GFP	This study
MDP114	MATα rra2Δ + TEF1prom-RRA2-K539R-SAP550-552AAA-GFP	This study
MDP133	MATα rra2Δ + TEF1prom-RRA2-SAP550-552AAA-GFP	This study
KS272	MATα HIS3prom-VPS23-mCherry	Ost et al., 2015
MDP93	MATa HIS3prom-VPS23-mCherry	This study
MDP97	rra2Δ::NAT + TEF1prom-RRA2-GFP + HIS3prom-VPS23-mCherry	This study
MDP131	rra2Δ::NAT + TEF1prom-RRA2-GFP-K539R-SAP550-552AAA + HIS3prom-VPS23-mCherry	This study
KS118	MATα ali1Δ::NAT	Ost et al., 2015
KS94-2	MATα ali2Δ::NEO	Ost et al., 2015
CLT8	MATα ali3Δ::NAT	Chun & Madhani, 2010
CLT9	MATα ali4Δ::NAT	Chun & Madhani, 2010
CLT6	MATα ali1Δ::NAT + ALI1	Telzrow et al., 2019
CLT59	MATα ali2Δ::NEO + ALI2	Telzrow et al., 2019
CLT62	MATα ali3Δ::NAT + ALI3	Telzrow et al., 2019
CLT63	MATα ali4Δ::NAT + ALI4	Telzrow et al., 2019
CLT56	MATa ali1Δ::NEO + ali2Δ::NAT + ali3Δ::NAT + ali4Δ::NAT	Telzrow et al., 2019
BY4741	Saccharomyces cerevisiae MATa his3Δ leu2Δ met15Δ ura3Δ	Winzler et al., 1999
MDPY3	Saccharomyces cerevisiae MATa rim8Δ::KAN his3Δ leu2Δ met15Δ ura3Δ	Winzler et al., 2000
MDPY4	Saccharomyces cerevisiae MATa rim8Δ::KAN + RIM8 his3Δ leu2Δ met15Δ ura3Δ	This study
MDPY5	Saccharomyces cerevisiae MATa rim8Δ::KAN + RRA2 (with introns) his3Δ leu2Δ met15Δ ura3Δ	This study
MDPY6	Saccharomyces cerevisiae MATa rim8Δ::KAN + RRA2 (without introns) his3Δ leu2Δ met15Δ ura3Δ	This study
References
Perfect, J. R., Lang, S. D., & Durack, D. T. (1980). Chronic cryptococcal meningitis: a new experimental model in rabbits. The American journal of pathology, 101(1), 177.
Nielsen, K., Cox, G. M., Wang, P., Toffaletti, D. L., Perfect, J. R., & Heitman, J. (2003a). Sexual cycle of Cryptococcus neoformans var. grubii and virulence of congenic a and α isolates. Infection and immunity, 71(9), 4831-4841.
O'Meara, T. R., Norton, D., Price, M. S., Hay, C., Clements, M. F., Nichols, C. B., & Alspaugh, J. A. (2010). Interaction of Cryptococcus neoformans Rim101 and protein kinase A regulates capsule. PLoS pathogens, 6(2), e1000776.
Ost, K. S., Esher, S. K., Leopold Wager, C. M., Walker, L., Wagener, J., Munro, C., ... & Alspaugh, J. A. (2017). Rim pathway-mediated alterations in the fungal cell wall influence immune recognition and inflammation. MBio, 8(1), 10-1128.
du Plooy, L. M., Telzrow, C. L., Nichols, C. B., Probst, C., Castro-Lopez, N., Wormley Jr, F. L., & Alspaugh, J. A. (2024). A fungal ubiquitin ligase and arrestin binding partner contribute to pathogenesis and survival during cellular stress. Mbio, 15(10), e00981-24.
O'Meara, T. R., Xu, W., Selvig, K. M., O'Meara, M. J., Mitchell, A. P., & Alspaugh, J. A. (2014). The Cryptococcus neoformans Rim101 transcription factor directly regulates genes required for adaptation to the host. Molecular and cellular biology.
Brown, H. E., Ost, K. S., Esher, S. K., Pianalto, K. M., Saelens, J. W., Guan, Z., & Andrew Alspaugh, J. (2018). Identifying a novel connection between the fungal plasma membrane and pH‐sensing. Molecular microbiology, 109(4), 474-493.
Chun, C. D., & Madhani, H. D. (2010). Applying genetics and molecular biology to the study of the human pathogen Cryptococcus neoformans. In Methods in enzymology (Vol. 470, pp. 797-831). Academic Press.
Ost, K. S., O’Meara, T. R., Huda, N., Esher, S. K., & Alspaugh, J. A. (2015). The Cryptococcus neoformans alkaline response pathway: identification of a novel rim pathway activator. Plos genetics, 11(4), e1005159.
Nelson, R. T., Pryor, B. A., & Lodge, J. K. (2003b). Sequence length required for homologous recombination in Cryptococcus neoformans. Fungal genetics and biology, 38(1), 1-9.
Telzrow, C. L., Nichols, C. B., Castro-Lopez, N., Wormley Jr, F. L., & Alspaugh, J. A. (2019). A fungal arrestin protein contributes to cell cycle progression and pathogenesis. MBio, 10(6), 10-1128.
Winzeler, E. A., Shoemaker, D. D., Astromoff, A., Liang, H., Anderson, K., Andre, B., ... & Davis, R. W. (1999). Functional characterization of the S. cerevisiae genome by gene deletion and parallel analysis. science, 285(5429), 901-906.

## Sheet: Supplemental Table 6
Supplemental table 6. Oligonucleotide primers used in this study
Primer	Sequence (5'-3')
AA5778	ATATCGAATTATTGCATTTCCAGGCCATG
AA5779	GGGCTGCAGGACAAATGCTCTTGGGAGG
AA5780	GAGCATTTGTCCTGCAGCCCGGGGGATC
AA5781	GAAATGCAATAATTCGATATCAAGCTTATCGATACCGTCGACC
AA5754	AAACTTCAAAATGAACAAGGAAGAAAGCTG
AA5755	TGGAGACCATTGGCTCGTAACGAGGTAG
AA5752	TTACGAGCCAATGGTCTCCAAGGGCGAG
AA5753	CCTTGTTCATTTTGAAGTTTTCTGTGGAGATCG
AA5782	AACGGACGACCGCCGCGTGTT
AA5783	TCTTTCCAACACGCGGCGGTCGT
AA5817	GGTGGAGCTGCTGCT
AA5862	GCTCGCCCTTATGTCGTTACTGAGACTGT
AA5863	GGTGACCTCGTTAATAGTCATCACAAGGGG
AA5864	TGACTATTAACGAGGTCACCCATTCGAAG
AA5865	GTAACGACATAAGGGCGAGCTTAATATTCC
AA5858	GCTCGCCCTTATGAACAAGGAAGAAAGCTG
AA5859	GGTGACCTCGTCATGGCTCGTAACGAGG
AA5860	CGAGCCATGACGAGGTCACCCATTCGAAG
AA5861	CCTTGTTCATAAGGGCGAGCTTAATATTCC
AA5924	CTACCTTCTATTCCTACTGTC
AA5925	CCGTGTAATCTTCATCATC
